# Supplementary material for: The Construction of the Self-Induced Sal System and Its Application in Salicylic Acid Production
Source: Molecules. 2023 Nov 28;28(23):7825. doi: 10.3390/molecules28237825 (PMC10708014; doi:10.3390/molecules28237825)
Supplement: Supplementary file 1 [file molecules-28-07825-s001.zip]

Archive with 1 entries (1 files):
- molecules-2702026-supplementary.pdf
